# Supplementary material for: Air Quality Sensors Systems as Tools to Support Guidance in Athletics Stadia for Elite and Recreational Athletes
Source: Int J Environ Res Public Health. 2022 Mar 17;19(6):3561. doi: 10.3390/ijerph19063561 (PMC8950704; doi:10.3390/ijerph19063561)
Supplement: Supplementary file 1 [file ijerph-19-03561-s001.zip]

Archive with 1 entries (1 files):
- ijerph-1608553-SI.pdf
